# Supplementary material for: Predicting Longitudinal Cognitive Decline and Alzheimer’s Conversion in Mild Cognitive Impairment Patients Based on Plasma Biomarkers
Source: Cells. 2024 Jun 22;13(13):1085. doi: 10.3390/cells13131085 (PMC11240497; doi:10.3390/cells13131085)
Supplement: Supplementary file 1 [file cells-13-01085-s001.zip]

Archive with 1 entries (1 files):
- cells-3048301-supplementary.pdf
